# Supplementary material for: Toxicities of CAR-T, Bispecific Antibodies, and Antibody–Drug Conjugates in Multiple Myeloma: A Practical Approach to Risk Mitigation and Management
Source: Cancers (Basel). 2026 Jun 26;18(13):2083. doi: 10.3390/cancers18132083 (PMC13359683; doi:10.3390/cancers18132083)
Supplement: Supplementary file 1 [file cancers-18-02083-s001.zip]

Archive with 1 entries (1 files):
- cancers-4360556-supplementary.pdf
